# Supplementary material for: The endothelial plasma membrane lipidome and its remodeling under hyperglycemia: an exploratory study
Source: Front Mol Biosci. 2026 Feb 16;12:1701375. doi: 10.3389/fmolb.2025.1701375 (PMC12950756; doi:10.3389/fmolb.2025.1701375)
Supplement: Supplementary file 2 [file Table1.xlsx]

## Sheet: Table S1
Supplemental Table S1. Composition of individual lipid species normalized to protein content (nmol/mg protein) in GPMVs isolated from HUVECs collected from human donors (n=3) and grown under normo- and hyperglycemia conditions (see Experimental Section for details). Statistical analysis was carried out using a standard two-tailed paired t-test in GraphPad Prism (version 8.4.3., San Diego, CA, USA…
		Species		0239CE_0043	0239CE_0045	0239CE_0047	0239CE_0044	0239CE_0046	0239CE_0048
		[Concentration in]		nmol/mg protein	nmol/mg protein	nmol/mg protein	nmol/mg protein	nmol/mg protein	nmol/mg protein
		Extr. Amount	Expected_Mass	NORMOGLYCEMIA			HYPERGLYCEMIA
		Name	(m/z)	1_Exp 1	3_Exp 2	5_Exp 3	2_Exp 1	4_Exp 2	6_Exp 3		statistical
		Sample_Mat		endothelial plasma membranes	endothelial plasma membranes	endothelial plasma membranes	endothelial plasma membranes	endothelial plasma membranes	endothelial plasma membranes	p-value	significance	LIPIDMAPS
	Lyso-lipids	LPC 14:0	468.308	0.055041	0.0445253	0.0330208	0.031525	0.0382291	0.0235064	0.1229
		LPC 16:0	496.34	1.28684	0.900437	0.817271	0.753346	0.776788	0.710725	0.2107
		LPC 16:1	494.324	0.111079	0.140599	0.0879264	0.0787667	0.129669	0.0587721	0.0672
		LPC 17:0	510.355	0.0563197	0.040036	0.0256285	0.0440478	0.0376269	0.0245252	0.2905
		LPC 18:0	524.371	0.625857	0.472604	0.39458	0.523396	0.401726	0.375158	0.1159
		LPC 18:1	522.355	0.895445	1.06994	0.743672	0.586171	0.999711	0.562824	0.1139
		LPC 18:2	520.34	0.0352018	0.0608159	0.0363988	0.0274579	0.0624091	0.0338298	0.3745
		LPC 20:3	546.355	0.0720304	0.061066	0.0618679	0.0467239	0.0611155	0.0419577	0.1885
		LPC 20:4	544.34	0.1017	0.069337	0.0719174	0.0891013	0.0648241	0.0383239	0.1959
		LPC 22:3	574.387	0.0604485	0.0531358	0.0492614	0.0399141	0.0437483	0.0327285	0.043	*	NA
		LPC 22:4	572.371	0.0571853	0.0404588	0.0392634	0.0566167	0.0384262	0.0229883	0.3555
		LPC 22:5	570.355	0.0757979	0.0501975	0.0551365	0.0581615	0.0462349	0.0293528	0.1306
		LPC 22:6	568.34	0.0641845	0.0375808	0.0419488	0.0444477	0.0348744	0.0230743	0.1261
		LPE 16:0	454.293	0.622481	0.434022	0.626196	0.360537	0.308254	0.526992	0.0838
		LPE 16:1	452.277	0.106988	0.111273	0.117011	0.0651216	0.0924242	0.0823125	0.0424	*
		LPE 18:0	482.324	0.346077	0.352081	0.298977	0.214902	0.304127	0.28156	0.1949
		LPE 18:1	480.308	1.28482	1.1181	1.23831	0.756366	0.939621	0.859423	0.0706
		LPE 18:2	478.293	0.0785855	0.0696795	0.0720718	0.0458769	0.0566104	0.0503415	0.0594
		LPE 20:2	506.324	0.165019	0.150864	0.16433	0.0956645	0.124038	0.117143	0.0591
		LPE 20:3	504.308	0.51753	0.381392	0.557264	0.303385	0.330349	0.360114	0.097
		LPE 20:4	502.293	1.4446	1.04213	1.2597	1.12859	0.901219	0.698017	0.1086
		LPE 20:5	500.277	0.11785	0.0991424	0.148606	0.0978683	0.0959418	0.0666561	0.2822
		LPE 22:3	532.34	1.0453	0.798537	1.10626	0.5628	0.63967	0.794994	0.0766		NA
		LPE 22:4	530.324	0.824708	0.595628	0.683365	0.617493	0.483523	0.452564	0.0369	*
		LPE 22:5	528.308	1.18536	0.916266	1.21658	0.860253	0.720826	0.737092	0.056
		LPE 22:6	526.293	1.22524	0.823442	0.952096	0.929559	0.71156	0.583285	0.078
	Sphingolipids	Cer 18:1;O2/16:0	520.509	0.367758	0.488771	0.510967	0.332098	0.477043	0.381563	0.24
		Cer 18:1;O2/18:0	566.551	0.0200211	0.0253192	0.0251541	0.0207474	0.0236143	0.0171704	0.4315
		Cer 18:1;O2/22:0	622.613	0.0286794	0.0397438	0.0361362	0.0300701	0.0383006	0.0267845	0.3774
		Cer 18:1;O2/23:0	636.629	0.0163738	0.0204522	0.0167413	0.017735	0.0185418	0.0126672	0.622
		Cer 18:1;O2/24:0	650.645	0.266667	0.284034	0.181785	0.243242	0.25958	0.175811	0.0955
		Cer 18:1;O2/24:1	648.629	0.404146	0.524307	0.458136	0.337752	0.491079	0.361478	0.0715
		Cer 18:1;O2/26:1	676.66	0.016864	0.0228132	0.0173733	0.0126508	0.0209493	0.0133755	0.0377	*
		HexCer 18:1;O2/16:0	700.572	0.0803463	0.0573868	0.0441179	0.068672	0.0565657	0.0382715	0.2167
		HexCer 18:1;O2/24:0	812.697	0.0337078	0.0329067	0.0124922	0.0219547	0.0270704	0.0179861	0.5286
		HexCer 18:1;O2/24:1	810.682	0.0850492	0.0834484	0.0466141	0.0617141	0.0734465	0.0472511	0.2403
		SM 32:1;O2	719.534	2.54136	2.90506	2.2626	2.25715	2.46318	2.18367	0.1252
		SM 33:1;O2	733.55	0.735228	0.798155	0.577644	0.657818	0.71631	0.486515	0.0024	**
		SM 34:0;O2	749.581	1.49931	1.84719	0.796765	1.28383	1.46753	0.767279	0.1752
		SM 34:1;O2	747.566	21.8698	25.4046	21.2431	19.6413	21.3467	20.4734	0.1319
		SM 34:2;O2	745.55	2.39627	2.92676	2.96872	2.1559	2.49373	2.26978	0.0752
		SM 35:1;O2	761.581	0.410798	0.390779	0.252143	0.386499	0.353595	0.217368	0.0129	*
		SM 36:1;O2	775.597	0.731664	0.818277	0.628615	0.679403	0.63638	0.614266	0.2409
		SM 36:2;O2	773.581	0.435602	0.473753	0.428928	0.398801	0.370423	0.406195	0.1603
		SM 40:1;O2	831.66	0.849111	0.994809	0.842786	0.842431	0.818635	0.735304	0.1868
		SM 40:2;O2	829.644	0.73179	0.96121	0.831051	0.711272	0.802946	0.789332	0.2259
		SM 41:1;O2	845.675	0.188906	0.267928	0.131486	0.185993	0.191474	0.1206	0.3313
		SM 41:2;O2	843.66	0.523538	0.655518	0.439526	0.495463	0.543736	0.41478	0.1903
		SM 42:2;O2	857.675	11.6958	14.0983	10.2906	10.2398	11.5016	10.1906	0.1951
		SM 43:2;O2	871.691	0.143563	0.185769	0.0273292	0.154951	0.138152	0.107224	0.7357
		SM 44:2;O2	885.707	0.265906	0.350335	0.23687	0.206662	0.311782	0.236188	0.1938
	Phospholipids	PE 32:0	692.522	0.399094	0.50572	0.416913	0.314335	0.397538	0.412409	0.1688
		PE 32:1	690.507	0.732148	0.89689	0.817321	0.502972	0.742451	0.795803	0.1568
		PE 32:2	688.491	0.0975345	0.114908	0.12569	0.0693973	0.101016	0.117055	0.1021
		PE 34:0	720.554	0.545052	0.686468	0.389592	0.46697	0.526583	0.410436	0.297
		PE 34:1	718.538	4.62722	5.82361	5.34714	3.39258	4.86427	5.27743	0.1648
		PE 34:2	716.522	1.12966	1.4689	1.1293	0.737284	1.22341	1.08925	0.1576
		PE 34:3	714.507	0.158174	0.184887	0.167454	0.115589	0.150641	0.155854	0.0891
		PE 36:1	746.569	7.27355	9.38345	7.01489	6.10496	7.63192	6.95161	0.1823
		PE 36:2	744.554	10.091	13.2623	8.97781	7.23243	10.9752	8.93086	0.1812
		PE 36:3	742.538	0.974552	1.29235	0.903899	0.734508	1.07245	0.829478	0.0755
		PE 36:4	740.522	0.344915	0.362731	0.339783	0.228882	0.304043	0.306182	0.1029
		PE 36:5	738.507	0.094204	0.111329	0.084412	0.068867	0.0967496	0.0783093	0.1125
		PE 38:1	774.601	0.560785	0.683446	0.505107	0.475068	0.597808	0.484196	0.0968
		PE 38:2	772.585	1.64056	2.23312	1.43621	1.17741	1.87192	1.4743	0.2287
		PE 38:3	770.569	1.75673	2.34245	1.8625	1.27823	2.03358	1.86033	0.2
		PE 38:4	768.554	2.11081	2.31903	1.82965	1.63456	2.02412	1.7418	0.1251
		PE 38:5	766.538	1.117	1.21744	0.968974	0.799651	1.03282	0.937254	0.1636
		PE 38:6	764.522	0.366209	0.412651	0.418388	0.288653	0.363012	0.359468	0.016	*
		PE 38:7	762.507	0.110834	0.136318	0.101959	0.0855794	0.121008	0.0942722	0.0833
		PE 40:3	798.601	0.890651	1.21775	0.964595	0.651265	1.0476	0.962125	0.1893
		PE 40:4	796.585	1.20292	1.52756	1.21635	0.999684	1.31626	1.16462	0.0969
		PE 40:5	794.569	1.3305	1.79501	1.41753	1.21055	1.54178	1.29337	0.0624
		PE 40:6	792.554	1.44411	1.7317	1.38321	1.28577	1.554	1.23296	0.0026	**
		PE 40:7	790.538	0.959146	1.05129	0.825734	0.821696	0.994117	0.715507	0.0498	*
		PE 42:5	681.582	0.104986	0.132877	0.094636	0.0798372	0.11722	0.0854707	0.0599
		PE 42:6	679.566	0.100022	0.124145	0.082939	0.0772359	0.10719	0.0852622	0.2348
		PE 42:7	677.55	0.109824	0.129434	0.0941893	0.0837577	0.115623	0.091567	0.1876
		PE P-16:0/16:0	676.528	0.136676	0.139442	0.142344	0.114159	0.134616	0.145062	0.4113
		PE P-16:0/16:1	674.512	0.0813875	0.108366	0.0908104	0.0672423	0.105036	0.0817075	0.1124
		PE P-16:0/18:1	702.543	0.692403	0.906605	0.686846	0.658277	0.870871	0.631468	0.0268	*
		PE P-16:0/18:2	700.528	0.0490902	0.0735744	0.0478298	0.0423359	0.0644839	0.0461706	0.1132
		PE P-16:0/20:3	726.543	0.514153	0.663651	0.606003	0.414016	0.659321	0.535737	0.173
		PE P-16:0/20:4	724.528	2.0292	2.6696	2.02693	2.1756	2.57914	1.68153	0.5676
		PE P-16:0/20:5	722.512	0.219284	0.310025	0.274889	0.237723	0.305872	0.213947	0.585
		PE P-16:0/22:3	754.574	0.638753	0.834032	0.823566	0.451115	0.793885	0.7753	0.1937		NA
		PE P-16:0/22:4	752.559	0.43627	0.557383	0.46393	0.464036	0.521427	0.412388	0.4992
		PE P-16:0/22:5	750.543	0.927202	1.3042	1.08624	0.910893	1.21068	0.911362	0.1753		NA
		PE P-16:0/22:6	748.528	1.31329	1.59388	1.14753	1.32918	1.54295	0.94517	0.3454
		PE P-18:0/16:0	704.559	0.0700624	0.103785	0.08185	0.0621817	0.0827499	0.0923799	0.554
		PE P-18:0/16:1	702.543	0.0255063	0.0371952	0.0345054	0.0223828	0.038345	0.0309707	0.2965
		PE P-18:0/18:1	730.574	0.170672	0.239449	0.199497	0.175379	0.233713	0.170974	0.4171
		PE P-18:0/20:3	754.574	0.163576	0.228954	0.220899	0.136571	0.232953	0.191739	0.2461
		PE P-18:0/20:4	752.559	0.635447	0.894976	0.735676	0.815493	0.875753	0.561676	0.9701
		PE P-18:0/20:5	750.543	0.0648559	0.101747	0.103364	0.091278	0.107601	0.0725278	0.9712
		PE P-18:0/22:3	782.606	0.176078	0.251313	0.229461	0.140707	0.243902	0.214865	0.1567		NA
		PE P-18:0/22:4	780.59	0.121907	0.151395	0.121017	0.144732	0.148171	0.102604	0.9607
		PE P-18:0/22:5	778.574	0.26795	0.403181	0.357468	0.300956	0.387794	0.270544	0.5793		NA
		PE P-18:0/22:6	776.559	0.383283	0.503365	0.380294	0.45379	0.501522	0.297786	0.9361
		PE P-18:1/16:0	702.543	0.488129	0.520832	0.483054	0.376129	0.439252	0.501372	0.274		NA
		PE P-18:1/16:1	700.528	0.0769748	0.0951668	0.0801444	0.061686	0.0922154	0.0732997	0.142		NA
		PE P-18:1/18:1	728.559	0.452779	0.538932	0.395267	0.410447	0.524042	0.347213	0.0751		NA
		PE P-18:1/18:2	726.543	0.0316101	0.043598	0.0338185	0.031118	0.044146	0.0261467	0.3555		NA
		PE P-18:1/20:3	752.559	0.285155	0.306855	0.3022	0.222106	0.339304	0.243419	0.4355		NA
		PE P-18:1/20:4	750.543	1.11337	1.2106	1.02939	1.19811	1.29659	0.778217	0.8342
		PE P-18:1/20:5	748.528	0.116373	0.136158	0.146548	0.122446	0.152303	0.10264	0.7309		NA
		PE P-18:1/22:3	780.59	0.393203	0.478101	0.376018	0.277607	0.454117	0.339738	0.1777		NA
		PE P-18:1/22:4	778.574	0.241282	0.275854	0.201934	0.255716	0.258129	0.164483	0.4698		NA
		PE P-18:1/22:5	776.559	0.465195	0.575069	0.441546	0.435742	0.545059	0.362068	0.1106		NA
		PE P-18:1/22:6	774.543	0.707391	0.742323	0.56209	0.727794	0.758306	0.441901	0.61
		PS 32:0	736.512	0.492735	0.687178	0.693925	0.477721	0.582052	0.575774	0.134
		PS 32:1	734.497	0.235874	0.366138	0.411654	0.242709	0.341284	0.313082	0.34
		PS 34:0	764.544	1.11602	1.37058	1.04382	1.11423	1.21984	1.01881	0.3286
		PS 34:1	762.528	2.54615	3.75464	3.72446	2.54502	3.42295	3.02749	0.2297
		PS 34:2	760.512	0.381631	0.55793	0.489302	0.35889	0.516699	0.400852	0.124
		PS 34:3	758.497	0.0418503	0.0564547	0.0559915	0.047249	0.0509032	0.0388222	0.4669
		PS 36:1	790.559	11.8737	14.9073	12.6336	12.0996	13.5459	11.6132	0.2748
		PS 36:2	788.544	3.48268	4.93558	3.85622	3.30737	4.4686	3.25651	0.0803
		PS 36:3	786.528	0.326513	0.448136	0.379624	0.315975	0.385617	0.300022	0.1323
		PS 36:4	784.512	0.0308483	0.0523883	0.0481113	0.03426	0.0431881	0.034472	0.3172
		PS 38:0	820.606	0.043187	0.0635106	0.0471802	0.0403671	0.052785	0.0347153	0.0931
		PS 38:1	818.591	0.583092	0.756528	0.664219	0.563127	0.692001	0.607955	0.0759
		PS 38:2	816.575	1.57624	2.11756	1.66728	1.37292	1.89237	1.62541	0.1133
		PS 38:3	814.559	1.54921	2.01357	1.80837	1.46883	1.87177	1.5985	0.0617
		PS 38:4	812.544	0.266464	0.430049	0.380556	0.351583	0.374387	0.234251	0.6232
		PS 38:5	810.528	0.124558	0.157223	0.189494	0.136369	0.152303	0.128235	0.4894
		PS 38:6	808.512	0.0300393	0.0504699	0.095029	0.0443245	0.0588262	0.0631039	0.8559
		PS 40:3	842.591	1.11573	1.50583	1.43997	1.00695	1.39926	1.35216	0.0043	**
		PS 40:4	840.575	1.1699	1.43768	1.41487	1.32097	1.31384	1.26747	0.715
		PS 40:5	838.559	1.59036	2.12853	1.98729	1.84852	1.9352	1.70157	0.7054
		PS 40:6	836.544	1.383	1.61675	1.42994	1.68552	1.4325	1.1685	0.8116
		PS 40:7	834.528	0.220237	0.26018	0.235652	0.266239	0.224822	0.198488	0.7746
		PS 42:5	866.591	0.0889089	0.102252	0.0998248	0.0971357	0.0945513	0.0840419	0.5492
		PS 42:6	864.575	0.0745749	0.101535	0.0799658	0.0745971	0.0951076	0.0720478	0.1853
		PS 42:7	862.559	0.0740936	0.0853479	0.0774399	0.0740199	0.0749187	0.0624973	0.1994
		PC 30:0	750.529	7.90465	7.26651	6.33063	6.0444	5.96212	6.40509	0.215
		PC 30:1	748.513	1.96008	1.73946	1.28463	1.26876	1.42834	1.41446	0.3443
		PC 32:0	778.56	11.6855	11.0596	9.20268	9.42183	8.84131	8.48183	0.0758
		PC 32:1	776.545	15.8316	16.2281	12.9785	12.4993	13.9371	12.2377	0.1064
		PC 32:2	774.529	2.67418	2.66748	2.28931	2.10324	2.26382	2.1164	0.0802
		PC 34:1	804.576	34.768	35.8611	26.4362	28.4458	31.082	23.5655	0.043	*
		PC 34:2	802.56	10.8979	13.0461	9.1077	9.06557	11.5502	7.90644	0.0142	*
		PC 34:3	800.545	2.00062	2.03424	1.60864	1.67235	1.78336	1.41975	0.0241	*
		PC 36:2	830.592	24.2243	29.3375	16.3579	20.6533	26.1058	13.6441	0.0061	**
		PC 36:3	828.576	2.60835	3.38664	2.023	2.13851	3.04667	1.61302	0.0083	**
		PC 36:4	826.56	1.14705	1.23197	1.19552	1.01383	1.15408	0.961023	0.0839
		PC 36:5	824.545	0.364935	0.41724	0.310549	0.319818	0.380018	0.339885	0.5298
		PC 38:2	858.623	1.75154	2.15684	1.39747	1.39382	1.97774	1.1049	0.034	*
		PC 38:3	856.607	1.92702	2.35788	1.7338	1.47163	2.10983	1.47173	0.0405	*
		PC 38:4	854.592	1.91763	2.05689	1.75159	1.67336	1.86792	1.53013	0.0055	**
		PC 38:5	852.576	1.42998	1.54582	1.40804	1.38985	1.3831	1.13233	0.1439
		PC 38:6	850.56	0.623001	0.539409	0.626617	0.559044	0.509117	0.472888	0.155
		PC 40:3	884.639	0.350745	0.423673	0.300778	0.246038	0.357538	0.268641	0.0849
		PC 40:4	882.623	0.681637	0.768191	0.693711	0.499817	0.763559	0.5461	0.1781
		PC 40:5	880.607	0.611468	0.590917	0.62933	0.575898	0.569886	0.426674	0.2772
		PC 40:6	878.592	0.615251	0.690654	0.590826	0.582733	0.614207	0.440764	0.1287
		PC 40:7	876.576	0.398538	0.385265	0.372965	0.358829	0.371734	0.294766	0.1465
		PC 40:8	874.56	0.76646	0.778136	0.560002	0.63071	0.623706	0.441208	0.0055	**
		PC O-30:0	736.55	0.387456	0.370335	0.191183	0.261006	0.364652	0.138979	0.2254
		PC O-32:0	764.581	0.994768	1.13097	0.482424	0.821894	1.01473	0.459148	0.1404
		PC O-32:1	762.565	1.13791	1.35577	0.731061	1.10251	1.32625	0.556901	0.2334
		PC O-32:2	760.55	0.425869	0.437506	0.311287	0.411791	0.492358	0.200904	0.6723
		PC O-34:1	790.597	1.76897	1.8891	0.837682	1.40865	1.69878	0.730592	0.0988
		PC O-34:2	788.581	0.66189	0.753478	0.375475	0.662054	0.794909	0.330643	0.981
		PC O-36:2	816.612	0.44041	0.449294	0.179453	0.352412	0.439374	0.147409	0.203
		PC O-36:3	814.597	0.267601	0.327224	0.171257	0.250759	0.322008	0.134773	0.1654
		PC O-36:4	812.581	0.256095	0.287889	0.201211	0.242668	0.299872	0.115008	0.4279
		PC O-36:5	810.565	0.26182	0.312691	0.229858	0.320683	0.338904	0.162735	0.8882
		PC O-38:5	838.597	0.416275	0.412553	0.232088	0.415261	0.386016	0.158807	0.2509
		PC O-38:6	836.581	0.285945	0.283853	0.213443	0.332386	0.328893	0.150183	0.8205
		PG 34:1	766.559	0.116592	0.194267	0.678559	0.134823	0.1995	0.38737	0.4712
		PG 34:2	764.544	0.055864	0.0721684	0.195909	0.0616835	0.0811521	0.100165	0.5159
		PG 36:1	794.591	0.0563796	0.135949	0.554775	0.0635989	0.138762	0.289281	0.4468
		PG 36:2	792.575	0.113518	0.187023	0.684819	0.132352	0.188499	0.379014	0.4594
		PI 32:1	826.544	0.0522196	0.0661506	0.0410134	0.0377351	0.0601625	0.0362536	0.0996
		PI 34:1	854.575	0.6005	0.975074	0.554335	0.449796	0.942717	0.531377	0.2379
		PI 34:2	852.56	0.438966	0.639657	0.365054	0.270592	0.544536	0.340755	0.148
		PI 34:3	850.544	0.0613677	0.0684783	0.0435222	0.0394237	0.053972	0.0332445	0.0412	*
		PI 36:1	882.607	3.00943	4.96961	2.63844	2.46469	4.93559	2.17789	0.1597
		PI 36:2	880.591	4.28186	5.70713	2.83832	2.78967	5.22223	2.65913	0.2117
		PI 36:3	878.575	0.797008	0.858123	0.52309	0.507465	0.852471	0.474276	0.3229
		PI 36:4	876.56	0.16569	0.15445	0.137693	0.103646	0.125534	0.109539	0.0739
		PI 38:2	908.622	1.14848	1.49324	0.82976	0.720493	1.4596	0.771545	0.3083
		PI 38:3	906.607	9.63435	8.64342	5.45263	5.99265	8.93241	5.21063	0.4331
		PI 38:4	904.591	10.0477	10.2737	7.15204	8.64544	10.0941	5.64705	0.1368
		PI 38:5	902.575	1.85801	1.83794	1.54133	1.42869	1.81007	1.26785	0.1724
		PI 38:6	900.56	0.108083	0.103037	0.116318	0.0825358	0.107782	0.0847812	0.2664
		PI 40:3	934.638	0.839186	1.04435	0.867039	0.509671	1.09287	0.722462	0.3238
		PI 40:4	932.622	0.921639	1.10605	0.821293	0.724749	1.06609	0.714118	0.1279
		PI 40:5	930.607	1.17332	1.48603	1.20425	0.927143	1.5245	0.951668	0.2521
		PI 40:6	928.591	0.745067	0.881391	0.688353	0.572117	0.905115	0.518675	0.2446
		CL 34:1_36:2	1449.05	0.0191488	0.042243	0.0594271	0.0218951	0.0376099	0.0336216	0.4112
		CL 34:2_34:2	1419.01	0.0625194	0.12036	0.122259	0.0546138	0.140432	0.0979023	0.7852
		CL 34:2_36:2	1447.04	0.13267	0.236918	0.232279	0.114465	0.252401	0.18142	0.4375
		CL 34:2_36:3	1445.02	0.0404024	0.0667587	0.0811438	0.0459175	0.0943975	0.0543513	0.9104
		CL 36:2_36:2	1475.07	0.0636755	0.0917707	0.172857	0.0564906	0.133144	0.110235	0.7709
		CL 36:2_36:3	1473.05	0.0401173	0.0799198	0.0806165	0.0331406	0.0750371	0.0576109	0.1771
		CL 36:2_36:5	1469.02	0.0377598	0.0611458	0.056946	0.0446736	0.062327	0.0474896	0.9057
		CL 36:2_38:5	1497.05	0.0397714	0.0631712	0.0528778	0.0189057	0.0479827	0.0277743	0.0198	*
		CL 36:4_36:4	1467.01	0.100383	0.0546854	0.0394651	0.0701499	0.0675795	0.0289805	0.5441
	Glycerolipids	DG 32:0	586.541	0.182	0.211784	0.259816	0.182882	0.238223	0.155335	0.5837
		DG 32:1	584.525	0.434583	0.564948	0.548045	0.314463	0.587129	0.411405	0.2599
		DG 34:1	612.556	1.20919	1.53058	1.51421	0.923249	1.60759	1.15534	0.2954
		DG 34:2	610.541	0.523431	0.711591	0.68395	0.377587	0.765556	0.550217	0.3654
		DG 36:1	640.587	1.17107	1.54542	1.19307	1.21005	1.38141	0.994751	0.2829
		DG 36:2	638.572	2.2122	2.5893	2.03535	1.66173	2.75332	1.68918	0.3694
		DG 36:3	636.556	0.402113	0.424707	0.400704	0.268188	0.43091	0.342615	0.2652
		DG 36:4	634.541	0.130354	0.12097	0.172437	0.0726382	0.115336	0.0876837	0.1654
		DG 38:2	666.603	0.40129	0.51966	0.376462	0.308953	0.513303	0.34089	0.216
		DG 38:3	664.587	2.05461	1.43165	1.13243	1.7889	1.3234	1.03962	0.1067
		DG 38:4	662.572	2.327	1.4172	1.47853	2.76709	1.32275	1.17565	0.9542
		TG 46:1	794.723	0.0849943	0.0613124	0.0594037	0.0517763	0.0738426	0.0352577	0.4068
		TG 48:1	822.755	0.140139	0.105502	0.192436	0.105592	0.145008	0.082265	0.5013
		TG 48:2	820.739	0.102203	0.113159	0.170654	0.100275	0.138449	0.0636044	0.5587
		TG 50:1	850.786	0.183155	0.169631	0.339603	0.164616	0.250394	0.13402	0.625
		TG 50:2	848.77	0.356446	0.355393	0.546462	0.288069	0.520277	0.212815	0.6394
		TG 50:3	846.755	0.137642	0.159679	0.21464	0.14266	0.188305	0.112251	0.6218
		TG 50:4	844.739	0.0546714	0.0690533	0.083267	0.041227	0.0753446	0.040234	0.3545
		TG 52:2	876.801	0.540477	0.722247	1.04521	0.518045	0.982888	0.493007	0.7042
		TG 52:3	874.786	0.450895	0.531529	0.728799	0.417104	0.714987	0.318814	0.6653
		TG 52:5	870.755	0.064101	0.0671121	0.0933257	0.037268	0.0891124	0.0560328	0.5228
		TG 54:2	904.833	0.197939	0.300823	0.383641	0.183599	0.443444	0.163089	0.7959
		TG 54:3	902.817	0.786675	1.06132	1.2298	0.680308	1.52166	0.517053	0.7578
		TG 54:4	900.801	0.341435	0.374525	0.52841	0.255111	0.551093	0.221242	0.656
		TG 54:5	898.786	0.14752	0.159385	0.25994	0.137148	0.253495	0.129377	0.8285
		TG 54:6	896.77	0.054616	0.0594111	0.114473	0.0611595	0.112136	0.0499474	0.9654
		TG 56:3	930.848	0.155421	0.270828	0.310927	0.117834	0.409676	0.115252	0.7768
		TG 56:4	928.833	0.172829	0.332186	0.449118	0.149212	0.469155	0.172512	0.6955
		TG 56:5	926.817	0.210523	0.316724	0.450082	0.197408	0.462408	0.184713	0.7442
		TG 56:6	924.801	0.119127	0.163392	0.277244	0.118087	0.253795	0.106084	0.7586
		TG 56:7	922.786	0.0615663	0.0977583	0.133877	0.0703972	0.152	0.0588398	0.9191
		TG 58:5	954.848	0.117033	0.215525	0.294291	0.0937407	0.329213	0.116402	0.7604
	Sterols	CE 16:0	642.618	0.235983	0.406486	0.322584	0.185759	0.422958	0.225306	0.3206
		CE 18:1	668.634	0.763744	1.30757	1.23205	0.708562	1.58933	0.696794	0.706
		CE 18:2	666.618	0.0839819	0.138893	0.102413	0.0610932	0.155124	0.0608246	0.4419
		CE 20:3	692.634	0.0496612	0.0824036	0.105689	0.0347753	0.104378	0.0511542	0.5465
		CE 20:4	690.618	0.0141808	0.040958	0.0259052	0.02012	0.0481573	0.0094106	0.8806
		FC	404.389	285.814	317.87	263.836	248.972	280.955	245.71	0.0392	*
	Fatty acids	FA 16:0	255.233	4.62779	4.22724	4.77943	2.26952	4.27725	4.40717	0.352
		FA 16:1	253.217	0.594067	0.835259	0.907874	0.24948	1.09633	1.02004	0.9638
		FA 18:0	283.264	3.84621	4.07568	4.47274	2.4769	3.71505	4.09771	0.1702
		FA 18:1	281.249	7.99735	8.74182	8.903	3.97167	9.89967	8.71737	0.5796
		FA 18:2	279.233	0.372076	0.482597	0.59919	0.203892	0.604188	0.752937	0.7606
		FA 20:1	309.28	0.470209	0.534161	0.522566	0.224066	0.592598	0.534222	0.5987
		FA 20:2	307.264	0.343323	0.424918	0.420643	0.149903	0.498509	0.456531	0.7716
		FA 20:3	305.249	0.811948	0.778978	0.812977	0.386904	0.911624	0.936762	0.7902
		FA 20:4	303.233	0.871422	0.8156	0.803061	0.537167	0.871143	0.704425	0.3812
		FA 22:3	333.28	0.42634	0.485847	0.537176	0.172283	0.547334	0.562804	0.6327
		FA 22:4	331.264	0.206252	0.212718	0.214193	0.106427	0.243534	0.206229	0.5766
		FA 22:5	329.249	0.348034	0.3681	0.378352	0.148405	0.422891	0.340684	0.5013
		FA 22:6	327.233	0.292065	0.263668	0.247553	0.118927	0.315829	0.216899	0.5212
